# Supplementary material for: Associations Among Lifestyle Behaviors, Academic Achievement, and Physical Diseases in Adolescents: A Cross-Lagged Network Analysis
Source: Nutrients. 2026 Jan 29;18(3):440. doi: 10.3390/nu18030440 (PMC12899500; doi:10.3390/nu18030440)
Supplement: Supplementary file 1 [file nutrients-18-00440-s001.zip]

Archive with 1 entries (1 files):
- nutrients-4002731-supplementary.pdf
